# Supplementary material for: Association between mortality and cardiovascular diseases in the vulnerable Mexican population: A cross-sectional retrospective study of the COVID-19 pandemic
Source: Front Public Health. 2022 Nov 10;10:1008565. doi: 10.3389/fpubh.2022.1008565 (PMC9686003; doi:10.3389/fpubh.2022.1008565)
Supplement: Supplementary file 1 [file Supplementary_Table_1.XLSX]

## Sheet: Sheet1
Supplemental Table 1 A. Total Deaths in 2020 related to COVID-19 (Diabetes / Hypertension / Obesity)
COVID-19	Diabetes	Hyper tension	Obesity	n	%	Total
Positive	Positive	Yes	Yes	178	0.361055	493
			No	315	0.638945
		No	Yes	35	0.269231	130
			No	95	0.730769
	Negative	Yes	Yes	143	0.314286	455
			No	312	0.685714
		No	Yes	60	0.214286	280
			No	220	0.785714
Negative	Positive	Yes	Yes	64	0.335079	191
			No	127	0.664921
		No	Yes	8	0.177778	45
			No	37	0.822222
	Negative	Yes	Yes	41	0.30597	134
			No	93	0.69403
		No	Yes	15	0.120968	124
			No	109	0.879032
Unknown / Untested	All	All	Yes	30	0.171429	175
			No	145	0.828571
					Total	2027
Supplemental Table 1 B. Total Deaths in 2021 related to COVID-19 (Diabetes / Hypertension / Obesity)
COVID-19	Diabetes	Hyper tension	Obesity	n	%	Total
Positive	Positive	Yes	Yes	123	0.319481	385
			No	262	0.680519
		No	Yes	22	0.217822	101
			No	79	0.782178
	Negative	Yes	Yes	101	0.320635	315
			No	214	0.679365
		No	Yes	32	0.153846	208
			No	176	0.846154
Negative	Positive	Yes	Yes	35	0.318182	110
			No	75	0.681818
		No	Yes	8	0.333333	24
			No	16	0.666667
	Negative	Yes	Yes	19	0.2	95
			No	76	0.8
		No	Yes	12	0.146341	82
			No	70	0.853659
Unknown / Untested	All	All	Yes	11	0.161765	68
			No	57	0.838235
					Total	1388
Supplemental Table 1 C. Total Deaths in the first trimester of 2022 related to COVID-19 (Diabetes / Hypertension / Obesity)
COVID-19	Diabetes	Hyper tension	Obesity	n	%	Total
Positive	Positive	Yes	Yes	17	0.239437	71
			No	54	0.760563
		No	Yes	3	0.230769	13
			No	10	0.769231
	Negative	Yes	Yes	16	0.266667	60
			No	44	0.733333
		No	Yes	6	0.2	30
			No	24	0.8
Negative	Positive	Yes	Yes	2	0.222222	9
			No	7	0.777778
		No	Yes	1	0.142857	7
			No	6	0.857143
	Negative	Yes	Yes	3	0.166667	18
			No	15	0.833333
		No	Yes	2	0.222222	9
			No	7	0.777778
Unknown / Untested	All	All	Yes	0	0	5
			No	5	1
					Total	222
